# Supplementary material for: Entropy Measures of Electroencephalograms towards the Diagnosis of Psychogenic Non-Epileptic Seizures
Source: Entropy (Basel). 2022 Sep 23;24(10):1348. doi: 10.3390/e24101348 (PMC9601450; doi:10.3390/e24101348)
Supplement: Supplementary file 1 [file entropy-24-01348-s001.zip]

Archive with 1 entries (1 files):
- entropy-1768323-supplementary.pdf
